# Supplementary material for: Mechanical Strength of Additive Manufactured and Standard Polymeric Components Joined Through Structural Adhesives
Source: Polymers (Basel). 2024 Oct 29;16(21):3036. doi: 10.3390/polym16213036 (PMC11548706; doi:10.3390/polym16213036)
Supplement: Supplementary file 1 [file polymers-16-03036-s001.zip]

Archive with 1 entries (1 files):
- polymers-3269113-supplementary.pdf
